# Supplementary material for: Higher Decorin Levels in Bone Marrow Plasma Are Associated with Superior Treatment Response to Novel Agent-Based Induction in Patients with Newly Diagnosed Myeloma - A Retrospective Study
Source: PLoS One. 2015 Sep 17;10(9):e0137552. doi: 10.1371/journal.pone.0137552 (PMC4574783; doi:10.1371/journal.pone.0137552)
Supplement: S2 Table — (XLSX) [file pone.0137552.s003.xlsx]

## Sheet: Sheet1
level of decorin (ng/mL)	age (yr)
15.14	68	normal control
12.27	58	normal control
11.87	23	normal control
11.96	39	normal control
10.28	48	normal control
9.35	27	normal control
10.47	44	normal control
4.85	26	normal control
10.75	59	normal control
9.67	50	normal control
11.11	51	normal control
6.59	22	normal control
6.08	20	normal control
11.3	37	normal control
11.38	33	normal control
9.23	42	normal control
7.72	54	normal control
7.9	23	normal control
10.34	61	normal control
6.33	52	normal control
9.42	51	normal control
10.99	56	normal control
